# Supplementary material for: Ameliorative effects of Fingolimod (FTY720) on microglial activation and psychosis-related behavior in short term cuprizone exposed mice
Source: Mol Brain. 2023 Jul 12;16:59. doi: 10.1186/s13041-023-01047-5 (PMC10339554; doi:10.1186/s13041-023-01047-5)
Supplement: Supplementary file 1 — Additional file 1: Y-maze R script. R script to calculate succesful alternation rate for Y-maze. [file 13041_2023_1047_MOESM1_ESM.r]

library(dplyr)
library(openxlsx)
setwd("/Users/koki/Documents/Projects/Li_Cup1w_Paper/Ymaze/20230419")


#Enter experiment Title
Ex.title <- "Li_Cup_20230419_10min"
Data.Summary <- data_frame()


#Enter total number of trials
n = 21
         
#Data analysis start

for (trial in 1:n) {
  
#enter correct path with data and file
  
rawdata <- read.xlsx(paste("./Raw data-20230419 LI-1w Cup-ymaze-Trial     ",trial, ".xlsx", sep=""))    


trimdata <- rawdata[40:nrow(rawdata),]

colnames(trimdata) <-rawdata[38,]
  

arm.data <- trimdata[c("In zone(A / Center-point)","In zone(B / Center-point)" ,"In zone(C / Center-point)" )]

#trim rows with NA
arm.data <- arm.data[rowSums(is.na(arm.data)) != ncol(arm.data),]

#trim empty rows and rows with -
arm.data <- arm.data[!apply(arm.data == "", 1, all),]
arm.data <- arm.data[!apply(arm.data == "-", 1, all),]

#Trim repetitive rows
trim.arm.data <- arm.data %>% 
  filter(!arm.data[c(1)] == lead(arm.data[c(1)], n=1)| !arm.data[c(2)] == lead(arm.data[c(2)], n=1)| !arm.data[c(3)] == lead(arm.data[c(3)], n=1) ) 

#Trim repetitive rows with all 0s
trim.arm.data <- trim.arm.data %>% filter(!trim.arm.data[c(1)] ==0|!trim.arm.data[c(2)] ==0|!trim.arm.data[c(3)] ==0)


#Trim rows with repetitve entries into same arm
trim.arm.data <- trim.arm.data %>% 
  filter(!trim.arm.data[c(1)] == lead(trim.arm.data[c(1)], n=1)| !trim.arm.data[c(2)] == lead(trim.arm.data[c(2)], n=1)| !trim.arm.data[c(3)] == lead(trim.arm.data[c(3)], n=1) ) 


#Export indivisual data
write.csv(trim.arm.data, file = paste("Zone_transition", trial, ".csv", sep = "_"), row.names = FALSE)


#for loop to calculate correct alternation 
#r is for rows
correctcount <- 0

for (r in 1:(nrow(trim.arm.data)-2)) {
 
  if (!all(trim.arm.data[r,]==trim.arm.data[r+2,])) {
 
     correctcount = correctcount + 1
  }
}

#calculate rate of correct alternations
correctrate <- correctcount/(nrow(trim.arm.data)-2)

Outp.Data <- c(trial, correctrate)
Data.Summary <- rbind(Data.Summary, Outp.Data)

#end of for loop to analyze multiple files
}

#Export summary data
colnames(Data.Summary) <- c("Trial#","Correct Rate")

write.csv(Data.Summary, file = paste("Summary_",Ex.title, ".csv", sep = ""), row.names = FALSE)
