# Supplementary material for: Ameliorative effects of Fingolimod (FTY720) on microglial activation and psychosis-related behavior in short term cuprizone exposed mice
Source: Mol Brain. 2023 Jul 12;16:59. doi: 10.1186/s13041-023-01047-5 (PMC10339554; doi:10.1186/s13041-023-01047-5)
Supplement: Supplementary file 2 — Additional file 2: RT-qPCR Details. qPCR run method and primer information. [file 13041_2023_1047_MOESM2_ESM.xlsx]

## Sheet: Sheet1
primer
bActin	Forward	ATGGAGCCACCGATCCACA	Reverse	CATCCGTAAAGACCTCTATGCCAAC
GAPDH	Forward	GAACATCATCCCTGCATCCA	Reverse	GCCAGTGAGCTTCCCGTTCA
Iba1	Forward	GTCCTTGAAGCGAATGCTGG	Reverse	CATTCTCAAGATGGCAGATC
IL1-b	Forward	TGGAGAGTGTGGATCCCAAGCAAT	Reverse	TGCTTGTGAGGTGCTGATGTACCA
IL-6	Forward	TGGCTAAGGACCAAGACCATCCAA	Reverse	AACGCACTAGGTTTGCCCGAGTAGA
TNF-a	Forward	AGCCGATGGGTGTACCTTGTCTA	Reverse	TGAGATAGCAAATCGGCTGACGGT
IL-4	Forward	TGACACTGGTAAAACAATGC	Reverse	TATCCAACACTTCGAGAGGT
qPCR conditions
95℃	10 min
95℃	30 s	45 cycles
60℃	1 min
96℃	15 s
60℃	1 min
95℃	1 s
