# Supplementary material for: Ameliorative effects of Fingolimod (FTY720) on microglial activation and psychosis-related behavior in short term cuprizone exposed mice
Source: Mol Brain. 2023 Jul 12;16:59. doi: 10.1186/s13041-023-01047-5 (PMC10339554; doi:10.1186/s13041-023-01047-5)
Supplement: Supplementary file 3 — Additional file 3: Statistics Details. F and P values for ANOVAs, and P values for post-hoc tests. [file 13041_2023_1047_MOESM3_ESM.xlsx]

## Sheet: Sheet1
METH OFT	3way ANOVA	Source of Variation	P value	P value summary
		Time	<0.0001	****
		FTY720	0.0777	ns
		Cuprizone	0.1345	ns
		Time x FTY720	0.0281	*
		Time x Cuprizone	0.9442	ns
		FTY720 x Cuprizone	<0.0001	****
		Time x FTY720 x Cuprizone	<0.0001	****
OFT Total Loomotor activity	2way ANOVA	ANOVA table	F (DFn, DFd)	P value	P value summary
		Interaction	F (1, 37) = 14.38	0.0005	***
		Cuprizone	F (1, 37) = 0.2772	0.6017	ns
		FTY720	F (1, 37) = 5.494	0.0246	*
	Tukey's multiple comparisons test		Adjusted P Value	Summary
		Control:Veh vs. Control:FTY720	0.7435	ns
		Control:Veh vs. Cuprizone:Veh	0.019	*
		Control:Veh vs. Cuprizone:FTY720	0.5871	ns
		Control:FTY720 vs. Cuprizone:Veh	0.1874	ns
		Control:FTY720 vs. Cuprizone:FTY720	0.1207	ns
		Cuprizone:Veh vs. Cuprizone:FTY720	0.0005	***
ROTA ROD	3way ANOVA	Source of Variation	P value	P value summary
		Session	0.0007	***
		FTY720	0.9269	ns
		Cuprizone	0.3607	ns
		Session x FTY720	0.7764	ns
		Session x Cuprizone	0.1757	ns
		FTY720 x Cuprizone	0.3179	ns
		Session x FTY720 x Cuprizone	0.4749	ns
HIP Iba1 Intensity	2way ANOVA	ANOVA table	F (DFn, DFd)	P value	P value summary
		Interaction	F (1, 32) = 0.007933	0.9296	ns
		Cuprizone	F (1, 32) = 346.5	<0.0001	****
		FTY720	F (1, 32) = 33.52	<0.0001	****
	Tukey's multiple comparisons test		Adjusted P Value	Summary
		Control:Veh vs. Control:FTY720	0.0017	**
		Control:Veh vs. Cuprizone:Veh	<0.0001	****
		Control:Veh vs. Cuprizone:FTY720	<0.0001	****
		Control:FTY720 vs. Cuprizone:Veh	<0.0001	****
		Control:FTY720 vs. Cuprizone:FTY720	<0.0001	****
		Cuprizone:Veh vs. Cuprizone:FTY720	0.0012	**
CC Iba1 Intensity	2way ANOVA	ANOVA table	F (DFn, DFd)	P value	P value summary
		Interaction	F (1, 32) = 37.62	<0.0001	****
		Cuprizone	F (1, 32) = 407.6	<0.0001	****
		FTY720	F (1, 32) = 4.180	0.0492	*
	Tukey's multiple comparisons test		Adjusted P Value	Summary
		Control:Veh vs. Control:FTY720	<0.0001	****
		Control:Veh vs. Cuprizone:Veh	<0.0001	****
		Control:Veh vs. Cuprizone:FTY720	<0.0001	****
		Control:FTY720 vs. Cuprizone:Veh	<0.0001	****
		Control:FTY720 vs. Cuprizone:FTY720	<0.0001	****
		Cuprizone:Veh vs. Cuprizone:FTY720	0.0329	*
STR Iba1 Intensity	2way ANOVA	ANOVA table	F (DFn, DFd)	P value	P value summary
		Interaction	F (1, 19) = 6.420	P=0.0202	*
		Cuprizone	F (1, 19) = 7.126	P=0.0152	*
		FTY720	F (1, 19) = 3.145	P=0.0922	ns
	Tukey's multiple comparisons test		Adjusted P Value	Summary
		Control:Veh vs. Control:FTY720	0.9452	ns
		Control:Veh vs. Cuprizone:Veh	0.9997	ns
		Control:Veh vs. Cuprizone:FTY720	0.0215	*
		Control:FTY720 vs. Cuprizone:Veh	0.9247	ns
		Control:FTY720 vs. Cuprizone:FTY720	0.0065	**
		Cuprizone:Veh vs. Cuprizone:FTY720	0.0358	*
HIP Iba1 mRNA expression	2way ANOVA	ANOVA table	F (DFn, DFd)	P value	P value summary
		Interaction	F (1, 20) = 0.1517	0.701	ns
		Cuprizone	F (1, 20) = 8.007	0.0104	*
		FTY720	F (1, 20) = 0.04742	0.8298	ns
	Tukey's multiple comparisons test		Adjusted P Value	Summary
		Control:Veh vs. Control:FTY720	0.9993	ns
		Control:Veh vs. Cuprizone:Veh	0.3373	ns
		Control:Veh vs. Cuprizone:FTY720	0.1703	ns
		Control:FTY720 vs. Cuprizone:Veh	0.2818	ns
		Control:FTY720 vs. Cuprizone:FTY720	0.1373	ns
		Cuprizone:Veh vs. Cuprizone:FTY720	0.9727	ns
CC Iba1 mRNA expression	2way ANOVA	ANOVA table	F (DFn, DFd)	P value	P value summary
		Interaction	F (1, 20) = 1.582	0.223	ns
		Cuprizone	F (1, 20) = 9.588	0.0057	**
		FTY720	F (1, 20) = 0.9963	0.3301	ns
	Tukey's multiple comparisons test		Adjusted P Value	Summary
		Control:Veh vs. Control:FTY720	0.9977	ns
		Control:Veh vs. Cuprizone:Veh	0.5734	ns
		Control:Veh vs. Cuprizone:FTY720	0.041	*
		Control:FTY720 vs. Cuprizone:Veh	0.4652	ns
		Control:FTY720 vs. Cuprizone:FTY720	0.0279	*
		Cuprizone:Veh vs. Cuprizone:FTY720	0.4036	ns
STR Iba1 mRNA expression	2way ANOVA	ANOVA table	F (DFn, DFd)	P value	P value summary
		Interaction	F (1, 8) = 6.652	P=0.0327	*
		Cuprizone	F (1, 8) = 60.61	P<0.0001	****
		FTY720	F (1, 8) = 1.011	P=0.3441	ns
	Tukey's multiple comparisons test		Adjusted P Value	Summary
		Control:Veh vs. Control:FTY720	0.6924	ns
		Control:Veh vs. Cuprizone:Veh	0.0004	***
		Control:Veh vs. Cuprizone:FTY720	0.006	**
		Control:FTY720 vs. Cuprizone:Veh	0.0012	**
		Control:FTY720 vs. Cuprizone:FTY720	0.0257	*
		Cuprizone:Veh vs. Cuprizone:FTY720	0.1281	ns
Ramiflaction catio(-)	2way ANOVA	ANOVA table	P value	P value summary
		Interaction	0.849	ns
		Cuprizone	<0.0001	****
		FTY720	<0.0001	****
	Dunn's multiple comparisons test		Adjusted P Value	Summary
		Control:Veh vs. Control:FTY720	<0.0001	****
		Control:Veh vs. Cuprizone:Veh	<0.0001	****
		Control:Veh vs. Cuprizone:FTY720	0.0824	ns
		Control:FTY720 vs. Cuprizone:Veh	<0.0001	****
		Control:FTY720 vs. Cuprizone:FTY720	<0.0001	****
		Cuprizone:Veh vs. Cuprizone:FTY720	<0.0001	****
HIP IL-6 mRNA expression	2way ANOVA	ANOVA table	F (DFn, DFd)	P value	P value summary
		Interaction	F (1, 20) = 5.880	0.0249	*
		Cuprizone	F (1, 20) = 6.254	0.0212	*
		FTY720	F (1, 20) = 5.765	0.0262	*
	Tukey's multiple comparisons test		Adjusted P Value	Summary
		Control:Veh vs. Control:FTY720	>0.9999	ns
		Control:Veh vs. Cuprizone:Veh	0.0116	*
		Control:Veh vs. Cuprizone:FTY720	0.9999	ns
		Control:FTY720 vs. Cuprizone:Veh	0.012	*
		Control:FTY720 vs. Cuprizone:FTY720	>0.9999	ns
		Cuprizone:Veh vs. Cuprizone:FTY720	0.0135	*
HIP TNF-a mRNA expression	2way ANOVA	ANOVA table	F (DFn, DFd)	P value	P value summary
		Interaction	F (1, 20) = 4.237	0.0528	ns
		Cuprizone	F (1, 20) = 4.367	0.0496	*
		FTY720	F (1, 20) = 4.024	0.0586	ns
	Tukey's multiple comparisons test		Adjusted P Value	Summary
		Control:Veh vs. Control:FTY720	>0.9999	ns
		Control:Veh vs. Cuprizone:Veh	0.0483	*
		Control:Veh vs. Cuprizone:FTY720	>0.9999	ns
		Control:FTY720 vs. Cuprizone:Veh	0.0524	ns
		Control:FTY720 vs. Cuprizone:FTY720	>0.9999	ns
		Cuprizone:Veh vs. Cuprizone:FTY720	0.055	ns
HIP IL-1b mRNA expression	2way ANOVA	ANOVA table	F (DFn, DFd)	P value	P value summary
		Interaction	F (1, 20) = 2.276	0.147	ns
		Cuprizone	F (1, 20) = 3.827	0.0645	ns
		FTY720	F (1, 20) = 1.932	0.1798	ns
	Tukey's multiple comparisons test		Adjusted P Value	Summary
		Control:Veh vs. Control:FTY720	0.9998	ns
		Control:Veh vs. Cuprizone:Veh	0.0995	ns
		Control:Veh vs. Cuprizone:FTY720	0.9777	ns
		Control:FTY720 vs. Cuprizone:Veh	0.1165	ns
		Control:FTY720 vs. Cuprizone:FTY720	0.9887	ns
		Cuprizone:Veh vs. Cuprizone:FTY720	0.2038	ns
HIP IL-4 mRNA expression	2way ANOVA	ANOVA table	F (DFn, DFd)	P value	P value summary
		Interaction	F (1, 20) = 3.994	0.0594	ns
		Cuprizone	F (1, 20) = 0.2479	0.624	ns
		FTY720	F (1, 20) = 5.939	0.0243	*
	Tukey's multiple comparisons test		Adjusted P Value	Summary
		Control:Veh vs. Control:FTY720	0.9894	ns
		Control:Veh vs. Cuprizone:Veh	0.3184	ns
		Control:Veh vs. Cuprizone:FTY720	0.5309	ns
		Control:FTY720 vs. Cuprizone:Veh	0.1952	ns
		Control:FTY720 vs. Cuprizone:FTY720	0.7163	ns
		Cuprizone:Veh vs. Cuprizone:FTY720	0.0246	*
CC IL-6 mRNA expression	2way ANOVA	ANOVA table	F (DFn, DFd)	P value	P value summary
		Interaction	F (1, 20) = 0.7230	0.4052	ns
		Cuprizone	F (1, 20) = 3.086	0.0943	ns
		FTY720	F (1, 20) = 0.005441	0.9419	ns
	Tukey's multiple comparisons test		Adjusted P Value	Summary
		Control:Veh vs. Control:FTY720	0.9457	ns
		Control:Veh vs. Cuprizone:Veh	0.2833	ns
		Control:Veh vs. Cuprizone:FTY720	0.6399	ns
		Control:FTY720 vs. Cuprizone:Veh	0.5769	ns
		Control:FTY720 vs. Cuprizone:FTY720	0.9175	ns
		Cuprizone:Veh vs. Cuprizone:FTY720	0.9131	ns
CC TNF-a mRNA expression	2way ANOVA	ANOVA table	F (DFn, DFd)	P value	P value summary
		Interaction	F (1, 20) = 1.541	0.2288	ns
		Cuprizone	F (1, 20) = 1.808	0.1938	ns
		FTY720	F (1, 20) = 1.013	0.3261	ns
	Tukey's multiple comparisons test		Adjusted P Value	Summary
		Control:Veh vs. Control:FTY720	0.9983	ns
		Control:Veh vs. Cuprizone:Veh	0.2897	ns
		Control:Veh vs. Cuprizone:FTY720	0.995	ns
		Control:FTY720 vs. Cuprizone:Veh	0.3684	ns
		Control:FTY720 vs. Cuprizone:FTY720	0.9999	ns
		Cuprizone:Veh vs. Cuprizone:FTY720	0.4066	ns
CC IL-1b mRNA expression	2way ANOVA	ANOVA table	F (DFn, DFd)	P value	P value summary
		Interaction	F (1, 20) = 1.107	0.3052	ns
		Cuprizone	F (1, 20) = 2.587	0.1234	ns
		FTY720	F (1, 20) = 0.3639	0.5531	ns
	Tukey's multiple comparisons test		Adjusted P Value	Summary
		Control:Veh vs. Control:FTY720	0.9886	ns
		Control:Veh vs. Cuprizone:Veh	0.2672	ns
		Control:Veh vs. Cuprizone:FTY720	0.8917	ns
		Control:FTY720 vs. Cuprizone:Veh	0.4205	ns
		Control:FTY720 vs. Cuprizone:FTY720	0.9788	ns
		Cuprizone:Veh vs. Cuprizone:FTY720	0.6515	ns
CC IL-4 mRNA expression	2way ANOVA	ANOVA table	F (DFn, DFd)	P value	P value summary
		Interaction	F (1, 20) = 0.001336	0.9712	ns
		Cuprizone	F (1, 20) = 2.567	0.1248	ns
		FTY720	F (1, 20) = 10.23	0.0045	**
	Tukey's multiple comparisons test		Adjusted P Value	Summary
		Control:Veh vs. Control:FTY720	0.2019	ns
		Control:Veh vs. Cuprizone:Veh	0.836	ns
		Control:Veh vs. Cuprizone:FTY720	0.8514	ns
		Control:FTY720 vs. Cuprizone:Veh	0.0171	*
		Control:FTY720 vs. Cuprizone:FTY720	0.8623	ns
		Cuprizone:Veh vs. Cuprizone:FTY720	0.1832	ns
STR IL-6 mRNA expression	2way ANOVA	ANOVA table	F (DFn, DFd)	P value	P value summary
		Interaction	F (1, 20) = 0.2690	P=0.6097	ns
		Cuprizone	F (1, 20) = 0.5673	P=0.4601	ns
		FTY720	F (1, 20) = 6.279	P=0.0210	*
	Tukey's multiple comparisons test		Adjusted P Value	Summary
		Control:Veh vs. Control:FTY720	0.5108	ns
		Control:Veh vs. Cuprizone:Veh	0.8053	ns
		Control:Veh vs. Cuprizone:FTY720	0.6102	ns
		Control:FTY720 vs. Cuprizone:Veh	0.1305	ns
		Control:FTY720 vs. Cuprizone:FTY720	0.9983	ns
		Cuprizone:Veh vs. Cuprizone:FTY720	0.1752	ns
STR TNF-a mRNA expression	2way ANOVA	ANOVA table	F (DFn, DFd)	P value	P value summary
		Interaction	F (1, 20) = 0.9090	P=0.3518	ns
		Cuprizone	F (1, 20) = 1.022	P=0.3242	ns
		FTY720	F (1, 20) = 3.981	P=0.0598	ns
	Tukey's multiple comparisons test		Adjusted P Value	Summary
		Control:Veh vs. Control:FTY720	0.8812	ns
		Control:Veh vs. Cuprizone:Veh	0.5204	ns
		Control:Veh vs. Cuprizone:FTY720	0.8974	ns
		Control:FTY720 vs. Cuprizone:Veh	0.1792	ns
		Control:FTY720 vs. Cuprizone:FTY720	>0.9999	ns
		Cuprizone:Veh vs. Cuprizone:FTY720	0.192	ns
STR IL-1b mRNA expression	2way ANOVA	ANOVA table	F (DFn, DFd)	P value	P value summary
		Interaction	F (1, 20) = 0.2224	P=0.6423	ns
		Cuprizone	F (1, 20) = 0.4598	P=0.5055	ns
		FTY720	F (1, 20) = 5.574	P=0.0285	*
	Tukey's multiple comparisons test		Adjusted P Value	Summary
		Control:Veh vs. Control:FTY720	0.5519	ns
		Control:Veh vs. Cuprizone:Veh	0.8476	ns
		Control:Veh vs. Cuprizone:FTY720	0.64	ns
		Control:FTY720 vs. Cuprizone:Veh	0.1721	ns
		Control:FTY720 vs. Cuprizone:FTY720	0.9989	ns
		Cuprizone:Veh vs. Cuprizone:FTY720	0.2201	ns
STR IL-4 mRNA expression	2way ANOVA	ANOVA table	F (DFn, DFd)	P value	P value summary
		Interaction	F (1, 20) = 0.1604	P=0.6930	ns
		Cuprizone	F (1, 20) = 0.06144	P=0.8068	ns
		FTY720	F (1, 20) = 0.6025	P=0.4467	ns
	Tukey's multiple comparisons test		Adjusted P Value	Summary
		Control:Veh vs. Control:FTY720	0.9932	ns
		Control:Veh vs. Cuprizone:Veh	0.9672	ns
		Control:Veh vs. Cuprizone:FTY720	0.9817	ns
		Control:FTY720 vs. Cuprizone:Veh	0.8863	ns
		Control:FTY720 vs. Cuprizone:FTY720	0.9995	ns
		Cuprizone:Veh vs. Cuprizone:FTY720	0.8386	ns
HIP CD45 cell	2way ANOVA	ANOVA table	F (DFn, DFd)	P value	P value summary
		Interaction	F (1, 8) = 8.471	0.0196	*
		Cuprizone	F (1, 8) = 0.9412	0.3604	ns
		FTY720	F (1, 8) = 0.9412	0.3604	ns
	Tukey's multiple comparisons test		Adjusted P Value	Summary
		Control:Veh vs. Control:FTY720	0.1425	ns
		Control:Veh vs. Cuprizone:Veh	0.7519	ns
		Control:Veh vs. Cuprizone:FTY720	>0.9999	ns
		Control:FTY720 vs. Cuprizone:Veh	0.7519	ns
		Control:FTY720 vs. Cuprizone:FTY720	0.1425	ns
		Cuprizone:Veh vs. Cuprizone:FTY720	0.7519	ns
CC CD45 cell	2way ANOVA	ANOVA table	F (DFn, DFd)	P value	P value summary
		Interaction	F (1, 8) = 0.7576	0.4094	ns
		Cuprizone	F (1, 8) = 66.94	<0.0001	****
		FTY720	F (1, 8) = 10.94	0.0107	*
	Tukey's multiple comparisons test		Adjusted P Value	Summary
		Control:Veh vs. Control:FTY720	0.071	ns
		Control:Veh vs. Cuprizone:Veh	0.0009	***
		Control:Veh vs. Cuprizone:FTY720	0.0002	***
		Control:FTY720 vs. Cuprizone:Veh	0.0355	*
		Control:FTY720 vs. Cuprizone:FTY720	0.0038	**
		Cuprizone:Veh vs. Cuprizone:FTY720	0.3726	ns
MBP cell fluorescence	2way ANOVA	ANOVA table	F (DFn, DFd)	P value	P value summary
		Interaction	F (1, 8) = 0.1057	0.7534	ns
		Cuprizone	F (1, 8) = 35.60	0.0003	***
		FTY720	F (1, 8) = 0.1333	0.7245	ns
	Tukey's multiple comparisons test		Adjusted P Value	Summary
		Control:Veh vs. Control:FTY720	0.9596	ns
		Control:Veh vs. Cuprizone:Veh	0.0092	**
		Control:Veh vs. Cuprizone:FTY720	0.0089	**
		Control:FTY720 vs. Cuprizone:Veh	0.0176	*
		Control:FTY720 vs. Cuprizone:FTY720	0.0169	*
		Cuprizone:Veh vs. Cuprizone:FTY720	>0.9999	ns
Y-maze
Variables	Effect	DFn	DFd	F	p	p<.05
Distance Travelled	Food	1	37	0.69	0.412
Distance Travelled	Drug	1	37	1.876	0.179
Distance Travelled	Food:Drug	1	37	0.007	0.936
Correct.Rate	Food	1	37	2.496	0.123
Correct.Rate	Drug	1	37	0.013	0.911
Correct.Rate	Food:Drug	1	37	0.009	0.925
